# Supplementary material for: Novel Class of Proteasome Inhibitors: In Silico and In Vitro Evaluation of Diverse Chloro(trifluoromethyl)aziridines
Source: Int J Mol Sci. 2022 Oct 15;23(20):12363. doi: 10.3390/ijms232012363 (PMC9603864; doi:10.3390/ijms232012363)
Supplement: Supplementary file 1 [file ijms-23-12363-s001.zip]

Archive with 1 entries (1 files):
- ijms-1939667-supplementary.pdf
